# Supplementary material for: A 2-month field cohort study of SARS-CoV-2 in saliva of BNT162b2 vaccinated nursing home workers
Source: Commun Med (Lond). 2022 Jan 10;2:1. doi: 10.1038/s43856-021-00067-3 (PMC9053279; doi:10.1038/s43856-021-00067-3)
Supplement: Supplementary file 2 — Supplementary Data 1 [file 43856_2021_67_MOESM2_ESM.xlsx]

## Sheet: Supplementary_Data_1
a Non-vaccinated group of workers
Week	Nb. Workers tested
W0	1618
W1	1408
W2	1254
W3	1300
W4	1224
W5	1171
W6	1164
W7	1130
W8	1043
b One dose-vaccinated group of workers
Week	Nb. Workers tested
W0	80
W1	658
W2	1386
W3	1454
c Two-dose-vaccinated group of workers
Week	Nb. Workers tested
W0	644
W1	2348
W2	2379
W3	1988
W4	2149
W5	1868
W6	1711
W7	1322
W8	849
