# Supplementary material for: A 2-month field cohort study of SARS-CoV-2 in saliva of BNT162b2 vaccinated nursing home workers
Source: Commun Med (Lond). 2022 Jan 10;2:1. doi: 10.1038/s43856-021-00067-3 (PMC9053279; doi:10.1038/s43856-021-00067-3)
Supplement: Supplementary file 3 — Supplementary Data 2 [file 43856_2021_67_MOESM3_ESM.xlsx]

## Sheet: Supplementary_Data_2
Pannel	cIRR	LL	UL
Reference	0.166	0.049	0.455
Boostrap 1	0.234	0.044	0.817
Boostrap 2	0.250	0.046	0.884
Boostrap 3	0.166	0.018	0.716
Boostrap 4	0.166	0.018	0.716
Boostrap 5	0.139	0.016	0.579
Boostrap 6	0.208	0.039	0.712
Boostrap 7	0.26!	0.049	0.959
Boostrap 8	0.250	0.046	0.884
Boostrap 9	0.250	0.046	0.883
Boostrap 10	0.312	0.076	0.968
Legend:	cIRR, cumulated incidence rate ratio.
	LL, Lower limit of the 95% confidence interval.
	UL, Upper limit of the 95% confidence interval.
