# Supplementary material for: A 2-month field cohort study of SARS-CoV-2 in saliva of BNT162b2 vaccinated nursing home workers
Source: Commun Med (Lond). 2022 Jan 10;2:1. doi: 10.1038/s43856-021-00067-3 (PMC9053279; doi:10.1038/s43856-021-00067-3)
Supplement: Supplementary file 4 — Supplementary Data 3 [file 43856_2021_67_MOESM4_ESM.xlsx]

## Sheet: Supplementary_Data_3
a Non-vaccinated group of workers
Week	Wild-type	Alpha variant	Beta variant
1	4	1	1
2		1
3	1
4		2
5	1	2
6		3
7	1	2
8		1
b One dose-vaccinated group of workers
Week	Wild-type	Alpha variant	Beta variant
1	1
2	1
3
4
5
6
7
8
c Two-dose-vaccinated group of workers
Week	Wild-type	Alpha variant	Beta variant
1	1
2
3		1
4
5		1
6		1
7
8		1
