# Supplementary material for: A 2-month field cohort study of SARS-CoV-2 in saliva of BNT162b2 vaccinated nursing home workers
Source: Commun Med (Lond). 2022 Jan 10;2:1. doi: 10.1038/s43856-021-00067-3 (PMC9053279; doi:10.1038/s43856-021-00067-3)
Supplement: Supplementary file 5 — Supplementary Data 4 [file 43856_2021_67_MOESM5_ESM.xlsx]

## Sheet: Supplementary_Data_4
a non-vaccinated versus vaccinated groups			b Wild-type virus versus Alpha variant
Group	Logarithm of the number of genomic copies estimated based on ORF1ab gene		Group	Logarithm of the number of genomic copies estimated based on ORF1ab gene
NV	5139		Alpha	3834
NV	1860		Alpha	2645
NV	5637		Alpha	4220
NV	2550		Alpha	4074
NV	1972		Alpha	3626
NV	3834		Alpha	5227
NV	2645		Alpha	6337
NV	4526		Alpha	5400
NV	4220		Alpha	4065
NV	4074		Alpha	2936
NV	3987		Alpha	3348
NV	3626		Alpha	5669
NV	5227		Alpha	3517
NV	6337		Alpha	3325
NV	5400		Alpha	3797
NV	4065		Alpha	3348
NV	2936		WT	5139
NV	3348		WT	5637
NV	3738		WT	2550
NV	5669		WT	4526
1D-V	3860		WT	3987
1D-V	2454		WT	3738
2D-V	5854		WT	3860
2D-V	3517		WT	2454
2D-V	3325
2D-V	3797
2D-V	3348
Legend:	NV, Non-vaccinated group of workers.
	1D-V, One dose-vaccinated group of workers.
	2D-V, Two-dose-vaccinated group of workers.
	Alpha, variant alpha du SARS-CoV-2.
	WT, Wild-type SARS-CoV-2.
